# Supplementary material for: Exploring Natura 2000 habitats by satellite image segmentation combined with phytosociological data: a case study from the Čierny Balog area (Central Slovakia)
Source: Sci Rep. 2022 Nov 1;12:18375. doi: 10.1038/s41598-022-23066-3 (PMC9626646; doi:10.1038/s41598-022-23066-3)
Supplement: Supplementary file 1 — Supplementary Information 1. [file 41598_2022_23066_MOESM1_ESM.xlsx]

## Sheet: Hárok1
	1111_769204_IJ4288_palenicnavalley_semi	S2A_MSIL2A_20180513T095031_N0207_R079_T34UDU_20180513T115612.zip				1111_769205_IJ4289_palenicnavalley_nadPetom_semi	S2A_MSIL2A_20180513T095031_N0207_R079_T34UDU_20180513T115612.zip				1111_769206_IJ4290_brotovovalley_semi	S2A_MSIL2A_20180513T095031_N0207_R079_T34UDU_20180513T115612.zip				1111_769207_IJ4291_sedmak_palenicnavalley_semi	S2A_MSIL2A_20180513T095031_N0207_R079_T34UDU_20180513T115612.zip				1111_769208_IJ4292_kriznavalley_semi	S2A_MSIL2A_20180513T095031_N0207_R079_T34UDU_20180513T115612.zip				1111_769223_LC1_brotovovalley_semi	S2A_MSIL2A_20180513T095031_N0207_R079_T34UDU_20180513T115612.zip				1111_769225_LC3_vydrovovalley_semi	S2A_MSIL2A_20180513T095031_N0207_R079_T34UDU_20180513T115612.zip				1111_769226_LC4_vydrovovalley_semi	S2A_MSIL2A_20180513T095031_N0207_R079_T34UDU_20180513T115612.zip				1111_769227_LC5_palenicnavalley_semi	S2A_MSIL2A_20180513T095031_N0207_R079_T34UDU_20180513T115612.zip				1111_769228_LC6_vydrovovalley_semi	S2A_MSIL2A_20180513T095031_N0207_R079_T34UDU_20180513T115612.zip
	Area [m^2]	92243.1				Area [m^2]	55724				Area [m^2]	46904.2				Area [m^2]	34707.9				Area [m^2]	35469.4				Area [m^2]	90552.2				Area [m^2]	131965				Area [m^2]	58852.4				Area [m^2]	79781.7				Area [m^2]	70487.7
	Perimeter [m]	1567.96				Perimeter [m]	1452.28				Perimeter [m]	970.792				Perimeter [m]	692.211				Perimeter [m]	888.208				Perimeter [m]	1794.75				Perimeter [m]	2306.6				Perimeter [m]	1406.58				Perimeter [m]	1412.82				Perimeter [m]	1236.46
	IPR (Isoperimetric ratio)	0.471				IPR (Isoperimetric ratio)	0.332				IPR (Isoperimetric ratio)	0.625				IPR (Isoperimetric ratio)	0.91				IPR (Isoperimetric ratio)	0.565				IPR (Isoperimetric ratio)	0.353				IPR (Isoperimetric ratio)	0.312				IPR (Isoperimetric ratio)	0.374				IPR (Isoperimetric ratio)	0.502				IPR (Isoperimetric ratio)	0.579
	Mean	Std	Min	Max	RHL-10 [%]	Mean	Std	Min	Max	RHL-10 [%]	Mean	Std	Min	Max	RHL-10 [%]	Mean	Std	Min	Max	RHL-10 [%]	Mean	Std	Min	Max	RHL-10 [%]	Mean	Std	Min	Max	RHL-10 [%]	Mean	Std	Min	Max	RHL-10 [%]	Mean	Std	Min	Max	RHL-10 [%]	Mean	Std	Min	Max	RHL-10 [%]	Mean	Std	Min	Max
AOT-Aerosol Optical Thickness	65.9815	0.134673	65	66	7.93478	65.5063	0.49996	65	66	11.7117	66	0	66	66	39.7436	63.9249	0.263624	63	64	18.2081	79.6686	0.912955	77	81	68.272	65.6887	0.463008	65	66	14.3488	87.5626	0.903079	84	88	17.9954	88	0	88	88	0.848896	65.6186	0.485738	65	66	16.5621	88.0793	0.304727	87	89
B01-Aerosol detection	274.125	27.5535	246	335	91.6667	277.222	23.256	258	358	55.5556	332.417	15.9763	311	362	58.3333	263.222	42.6218	224	373	100	303.333	23.5985	266	354	100	256.542	26.6989	241	382	41.6667	320.205	14.1515	292	349	64.1026	356.667	15.0222	334	388	77.7778	301.478	28.7808	268	370	56.5217	290.667	58.8576	255	474
B02-Blue	197.988	35.6444	126	522	14.8913	188.141	22.1488	127	330	14.2342	229.415	30.2639	135	328	16.6667	201.74	35.5554	123	391	13.5838	224.623	36.4312	150	429	38.8102	191.37	24.8167	124	403	13.4658	235.784	15.6501	184	353	2.12604	273.739	46.2614	194	634	19.8642	211.368	31.0267	130	352	5.89711	219.962	33.5257	152	581
B03-Green	277.978	61.1307	160	761	35.4348	238.582	37.7581	128	486	27.5676	293.224	62.2409	138	622	23.0769	300.621	86.6934	174	653	54.9133	312.807	71.3459	169	630	51.5581	262.506	48.9274	156	676	30.1325	294.969	22.5572	221	479	4.93546	357.686	85.1719	231	849	32.7674	284.646	69.6249	135	677	26.3488	296.508	52.6729	181	739
B04-Red	162.332	45.4683	78	536	10.9783	136.868	31.6913	57	435	5.40541	169.855	31.6725	78	272	10.2564	164.751	42.3729	80	475	6.6474	208.963	57.1828	102	515	27.762	155.587	34.7571	82	508	5.07726	185.741	17.7372	119	347	0.987092	240.185	66.7543	148	818	15.9593	164.32	42.9913	69	422	8.53199	198.303	45.588	120	656
B05-Vegetation classification	457.517	106.817	294	973	57.3913	377.064	57.0641	260	595	53.9007	452.61	83.2859	270	694	39.8305	505.072	131.214	320	919	62.6506	519.141	110.664	360	895	63.0435	428.396	72.118	298	931	29.3333	452.078	37.9586	380	856	8.68263	557.405	120.88	414	1093	54.0541	462.945	112.774	291	943	50.7463	483.729	106.208	345	1053
B06-Vegetation classification	1361.94	285.604	951	2701	49.1304	1162.67	185.515	838	2194	51.773	1322.87	268.003	869	2664	44.9153	1573.61	494.531	1031	3648	72.2892	1380.51	273.272	964	2242	70.6522	1289.36	226.848	973	2298	32.4444	1307.25	96.9066	1123	2104	10.479	1445.67	334.532	1104	3028	48.6486	1395.91	394.273	858	3146	40.796	1287.1	203.586	976	2335
B07-Vegetation classification	1663.18	339.447	1145	3087	46.5217	1432.71	232.648	1050	2667	50.3546	1614.34	313.26	1066	3076	50	1926.01	576.841	1254	4305	81.9277	1669.65	321.813	1242	2776	64.1304	1601.24	276.972	1239	2874	36	1625.89	119.746	1363	2432	11.976	1745.19	389.193	1305	3712	42.5676	1731.08	470.293	1152	3779	38.3085	1558.28	234.171	1123	2671
B08-Near infrared	1732.59	378.556	971	4239	40.5435	1493.03	266.165	764	3207	34.2342	1704.65	410.642	873	4180	36.1111	2022.9	692.193	1245	5116	67.9191	1750.78	413.835	920	3584	56.3739	1694.53	347.32	1119	3890	26.0486	1697.85	133.449	1210	2393	13.9711	1810.73	423.77	1173	3867	37.5212	1799.67	526.614	920	5025	43.1619	1630.52	243.252	1079	2912
B09-Water vapour	1953.71	366.525	1535	2643	91.6667	1786.22	353.218	1373	2511	77.7778	1822.92	214.819	1562	2270	100	2176.78	427.093	1649	2786	77.7778	2061.67	358.882	1609	2808	83.3333	1783.13	211.33	1433	2357	66.6667	1839.08	160.645	1655	2411	51.2821	1957.33	253.258	1649	2583	88.8889	2037.09	546.91	1504	3319	91.3043	1759.11	179.112	1555	2158
B11-Snow / ice / cloud discrimination	832.357	187.916	581	1654	59.1304	665.823	117.513	516	1167	59.5745	800.966	143.082	555	1361	39.8305	922.952	250.472	601	1835	67.4699	922.424	224.227	677	1696	79.3478	735.244	143.196	578	1663	27.1111	693.171	70.0549	587	1433	11.3772	903.649	202.236	697	1669	64.1892	819.512	233.165	553	1785	45.7711	803.083	190.566	641	1639
B12-Snow / ice / cloud discrimination	402.948	112.844	277	904	55.2174	308.972	58.0578	231	582	43.9716	393.475	83.2824	267	774	31.3559	435.277	132.222	287	1070	37.3494	465.902	133.591	330	1016	57.6087	343.196	79.9166	260	942	19.5556	328.278	41.0476	262	819	8.98204	457.338	119.96	338	912	58.7838	386.622	114.703	243	898	42.7861	403.481	132.71	313	1157
B8A-Vegetation classification	1845.93	348.67	1243	3422	45.2174	1589.23	235.59	1188	2758	51.0638	1810.24	308.131	1228	3137	50	2124.77	610.099	1404	4639	78.3133	1852.23	317.291	1303	2915	73.913	1781.32	284.058	1346	3067	31.1111	1797.69	132.741	1499	2633	10.1796	1923.03	402.516	1368	4071	47.973	1904.94	490.211	1258	3999	37.8109	1731.7	245.77	1314	2884
CLD-Cloud map	0	0	0	0	0	0	0	0	0	0	0	0	0	0	0	0	0	0	0	0	0	0	0	0	0	0	0	0	0	0	0	0	0	0	0	0	0	0	0	0	0	0	0	0	0	0	0	0	0
SCL-Scene Classification	4	0	4	4	65.6522	4	0	4	4	43.2624	4	0	4	4	0	4	0	4	4	1.20482	4	0	4	4	81.5217	4	0	4	4	56	4	0	4	4	45.2096	4	0	4	4	64.1892	4	0	4	4	66.1692	4	0	4	4
SNW-Snow map	0	0	0	0	0	0	0	0	0	0	0	0	0	0	0	0	0	0	0	0	0	0	0	0	0	0	0	0	0	0	0	0	0	0	0	0	0	0	0	0	0	0	0	0	0	0	0	0	0
WVP-Scene-average Water Vapour map	823.953	137.28	455	1184	54.0217	736.45	105.367	475	1128	40.9009	879.083	148.766	421	1237	65.5983	765.636	147.943	471	1185	76.5896	853.561	105.983	624	1257	71.1048	901.145	104.279	469	1554	28.9183	962.68	57.3907	718	1100	23.4624	916.961	124.962	644	1436	61.9694	786.651	127.038	370	1104	45.2949	933.085	88.3015	605	1214
NDVI	1.82785	0.0296952	1.66961	1.90746	27.6087	1.8309	0.0301466	1.60548	1.90989	10.6306	1.8163	0.0237121	1.72928	1.89195	12.1795	1.84403	0.0290076	1.7295	1.9127	22.2543	1.78513	0.0384373	1.58138	1.88486	30.5949	1.8298	0.0287437	1.55556	1.9147	5.84989	1.80233	0.0171613	1.71926	1.86268	12.9841	1.76569	0.0280188	1.51555	1.87128	23.9389	1.82954	0.0327747	1.57769	1.9196	18.1932	1.78402	0.0207317	1.56047	1.86155
[truncated: 486 more columns]
