# Supplementary material for: Exploring Natura 2000 habitats by satellite image segmentation combined with phytosociological data: a case study from the Čierny Balog area (Central Slovakia)
Source: Sci Rep. 2022 Nov 1;12:18375. doi: 10.1038/s41598-022-23066-3 (PMC9626646; doi:10.1038/s41598-022-23066-3)
Supplement: Supplementary file 2 — Supplementary Information 2. [file 41598_2022_23066_MOESM2_ESM.xlsx]

## Sheet: Hárok1
	1111_769204_IJ4288_palenicnavalley_semi	S2B_MSIL2A_20190420T094039_N0211_R036_T34UDU_20190420T123811.zip				1111_769205_IJ4289_palenicnavalley_nadPetom_semi	S2B_MSIL2A_20190420T094039_N0211_R036_T34UDU_20190420T123811.zip				1111_769206_IJ4290_brotovovalley_semi	S2B_MSIL2A_20190420T094039_N0211_R036_T34UDU_20190420T123811.zip				1111_769207_IJ4291_sedmak_palenicnavalley_semi	S2B_MSIL2A_20190420T094039_N0211_R036_T34UDU_20190420T123811.zip				1111_769208_IJ4292_kriznavalley_semi	S2B_MSIL2A_20190420T094039_N0211_R036_T34UDU_20190420T123811.zip				1111_769223_LC1_brotovovalley_semi	S2B_MSIL2A_20190420T094039_N0211_R036_T34UDU_20190420T123811.zip				1111_769225_LC3_vydrovovalley_semi	S2B_MSIL2A_20190420T094039_N0211_R036_T34UDU_20190420T123811.zip				1111_769226_LC4_vydrovovalley_semi	S2B_MSIL2A_20190420T094039_N0211_R036_T34UDU_20190420T123811.zip				1111_769227_LC5_palenicnavalley_semi	S2B_MSIL2A_20190420T094039_N0211_R036_T34UDU_20190420T123811.zip				1111_769228_LC6_vydrovovalley_semi	S2B_MSIL2A_20190420T094039_N0211_R036_T34UDU_20190420T123811.zip
	Area [m^2]	92243.1				Area [m^2]	55724				Area [m^2]	46904.2				Area [m^2]	34707.9				Area [m^2]	35469.4				Area [m^2]	90552.2				Area [m^2]	131965				Area [m^2]	58852.4				Area [m^2]	79781.7				Area [m^2]	70487.7
	Perimeter [m]	1567.96				Perimeter [m]	1452.28				Perimeter [m]	970.792				Perimeter [m]	692.211				Perimeter [m]	888.208				Perimeter [m]	1794.75				Perimeter [m]	2306.6				Perimeter [m]	1406.58				Perimeter [m]	1412.82				Perimeter [m]	1236.46
	IPR (Isoperimetric ratio)	0.471				IPR (Isoperimetric ratio)	0.332				IPR (Isoperimetric ratio)	0.625				IPR (Isoperimetric ratio)	0.91				IPR (Isoperimetric ratio)	0.565				IPR (Isoperimetric ratio)	0.353				IPR (Isoperimetric ratio)	0.312				IPR (Isoperimetric ratio)	0.374				IPR (Isoperimetric ratio)	0.502				IPR (Isoperimetric ratio)	0.579
	Mean	Std	Min	Max	RHL-10 [%]	Mean	Std	Min	Max	RHL-10 [%]	Mean	Std	Min	Max	RHL-10 [%]	Mean	Std	Min	Max	RHL-10 [%]	Mean	Std	Min	Max	RHL-10 [%]	Mean	Std	Min	Max	RHL-10 [%]	Mean	Std	Min	Max	RHL-10 [%]	Mean	Std	Min	Max	RHL-10 [%]	Mean	Std	Min	Max	RHL-10 [%]	Mean	Std	Min	Max
AOT-Aerosol Optical Thickness	76.8109	0.391612	76	77	25.1087	76.3063	0.460959	76	77	9.72973	71.3077	0.461538	71	72	28.2051	74	0	74	74	0	71.3484	0.527278	71	73	36.2606	71	0	71	71	0.662252	76.8284	0.377034	76	77	5.5429	77	0	77	77	22.0713	76.4341	0.495642	76	77	20.3262	76.9136	0.280957	76	77
B01-Aerosol detection	145.458	36.7548	104	238	95.8333	153.5	46.2868	121	284	72.2222	180.417	29.1875	150	244	83.3333	165.778	37.6468	127	240	100	165.583	48.1827	112	293	91.6667	115.583	27.5241	99	235	58.3333	128.385	12.5731	108	176	64.1026	162.778	14.4935	143	194	72.2222	172.652	54.9692	124	312	73.913	159.722	49.8105	117	330
B02-Blue	190.835	38.5484	119	455	23.3696	194.56	27.2899	107	363	21.2613	241.071	45.8318	125	454	22.8632	212.818	67.3025	109	513	19.6532	196.895	58.4466	97	440	46.1756	177.28	35.4466	99	461	29.8013	186.431	21.4799	126	379	11.921	222.752	58.171	123	568	33.9559	222.621	52.5364	135	605	16.813	166.994	27.94	97	419
B03-Green	273.912	59.0407	126	611	37.3913	247.092	46.7349	105	550	29.009	311.996	73.2651	128	632	26.4957	304.564	108.578	106	771	60.6936	297.737	83.8141	120	611	44.7592	260.772	53.8473	137	651	33.7748	263.992	34.6707	155	573	10.858	302.818	81.8156	154	763	37.0119	295.506	75.9957	139	796	29.3601	261.493	47.9529	119	539
B04-Red	218.437	72.4633	102	704	30.1087	180.341	41.8135	82	484	10.0901	237.047	77.3216	74	714	20.9402	283.448	126.804	114	736	59.8266	247.207	117.295	97	733	44.1926	193.606	67.5607	96	800	19.426	172.403	30.2861	90	598	2.42976	233.024	103.999	111	857	23.9389	229.797	103.864	104	901	29.7365	184.983	45.8408	107	564
B05-Vegetation classification	474.035	102.78	286	976	56.9565	403.56	66.9293	265	675	61.7021	514.398	117.537	289	995	46.6102	551.88	166.407	281	1195	59.0361	537.391	141.06	292	1069	70.6522	448.764	81.8351	327	941	35.5556	438.775	61.4418	320	941	11.976	501.655	109.051	332	970	54.7297	496.985	131.95	308	1030	50.2488	459.265	88.8792	282	870
B06-Vegetation classification	1105.57	155.259	764	1766	54.7826	1001.64	141.938	695	1573	62.4113	1194.75	217.994	632	1859	71.1864	1126.8	301.698	647	2475	56.6265	1219.64	201.886	682	1779	73.913	1146.98	129.665	863	1528	44.8889	1239.26	103.9	937	1741	34.1317	1186.5	159.974	779	1757	60.8108	1199.4	174.637	721	1795	59.7015	1153.08	164.813	709	1874
B07-Vegetation classification	1335.73	177.874	961	2052	47.8261	1215.64	172.602	847	1896	62.4113	1443.99	247.234	732	2150	60.1695	1334.45	342.353	734	2779	65.0602	1458.58	237.521	785	2057	68.4783	1407.62	148.281	1052	1789	50.2222	1537.43	121.466	1238	2125	38.6228	1431.04	183.751	938	2101	53.3784	1460.37	205.372	847	2091	60.6965	1391.48	188.017	862	2291
B08-Near infrared	1509.87	255.902	761	2757	51.413	1358.86	248.342	518	2487	48.6486	1625.26	365.769	592	2702	66.453	1500.33	434.327	582	3465	65.3179	1649.87	346.427	628	2556	62.3229	1600.58	221.07	868	2419	47.0199	1732.15	165.272	1058	2387	41.306	1623.02	276.364	743	2810	60.781	1640.33	278.9	599	2687	53.7014	1566.99	223.566	680	2397
B09-Water vapour	1559.63	152.527	1377	2104	91.6667	1514.61	237.613	1276	2129	83.3333	1661.17	100.301	1504	1818	75	1586.22	250.375	1335	2117	100	1742.5	201.12	1399	2137	83.3333	1594.17	117.434	1425	1911	41.6667	1727.95	97.9526	1483	1909	58.9744	1672.72	172.125	1356	2037	66.6667	1730.96	244.536	1332	2312	73.913	1586.78	147.494	1288	1938
B11-Snow / ice / cloud discrimination	924.404	227.879	548	1876	64.3478	720.95	151.2	505	1561	56.7376	931.254	229.62	583	1950	49.1525	1052.86	324.734	604	2220	63.8554	1037.11	352.844	643	2495	89.1304	786.76	185.015	585	2104	31.1111	718.081	94.4496	569	1593	5.38922	898.635	225.462	647	1861	57.4324	917.005	366.645	564	2568	43.7811	783.088	160.393	547	1528
B12-Snow / ice / cloud discrimination	505.648	157.2	320	1170	63.0435	377.965	103.032	255	1078	38.2979	509.788	169.207	273	1461	38.1356	619.373	215.322	352	1359	71.0843	583.913	244.939	314	1614	88.0435	411.742	136.924	278	1384	22.6667	346.608	63.6327	252	1036	6.58683	479.966	164.188	308	1222	52.027	500.249	252.909	286	1721	37.3134	407.414	106.872	268	1002
B8A-Vegetation classification	1520.76	201.013	1056	2332	49.5652	1367.8	182.874	980	2133	66.6667	1628.57	279.592	783	2543	69.4915	1525.87	370.484	845	3118	59.0361	1663.17	259.5	1041	2392	71.7391	1588.94	164.055	1188	2130	51.1111	1710.28	134.081	1316	2355	36.2275	1618.27	209.009	1056	2399	54.7297	1654.01	237.621	895	2449	63.6816	1568.45	207.752	1065	2569
CLD-Cloud map	0	0	0	0	0	0	0	0	0	0	0	0	0	0	0	0	0	0	0	0	0	0	0	0	0	0	0	0	0	0	0	0	0	0	0	0	0	0	0	0	0	0	0	0	0	0	0	0	0
SCL-Scene Classification	4	0	4	4	1.30435	4	0	4	4	0	3.99153	0.205672	2	5	4.23729	4	0	4	4	1.20482	4	0	4	4	4.34783	4.00444	0.0665184	4	5	0.444444	4	0	4	4	0	4.00676	0.0819213	4	5	0.675676	3.99005	0.140718	2	4	2.48756	4	0	4	4
SNW-Snow map	0	0	0	0	0	0	0	0	0	0	0	0	0	0	0	0	0	0	0	0	0	0	0	0	0	0	0	0	0	0	0	0	0	0	0	0	0	0	0	0	0	0	0	0	0	0	0	0	0
WVP-Scene-average Water Vapour map	362.045	78.507	202	514	58.0435	361.068	61.2891	209	577	52.973	382.312	91.551	149	581	59.8291	292.708	67.6498	59	489	62.7168	347.187	67.6525	209	477	70.255	416.302	68.4416	173	577	49.7792	372.651	36.0202	258	482	15.0342	333.282	56.2344	190	551	56.5365	385.684	66.5909	125	544	52.6976	349.075	58.3399	130	561
NDVI	1.74907	0.0548571	1.52147	1.83234	49.7826	1.76487	0.0345695	1.53492	1.81787	29.7297	1.74407	0.0558098	1.35762	1.83318	34.4017	1.68776	0.0715803	1.41153	1.7855	68.4971	1.74388	0.0804433	1.45525	1.86614	59.4901	1.7861	0.0487499	1.4382	1.87459	33.3333	1.81896	0.0236192	1.59933	1.88149	15.7175	1.75323	0.0652273	1.4533	1.83118	36.8421	1.75845	0.0638318	1.43688	1.85009	41.2798	1.78928	0.0331165	1.57778	1.84161
[truncated: 486 more columns]
