# Supplementary material for: Exploring Natura 2000 habitats by satellite image segmentation combined with phytosociological data: a case study from the Čierny Balog area (Central Slovakia)
Source: Sci Rep. 2022 Nov 1;12:18375. doi: 10.1038/s41598-022-23066-3 (PMC9626646; doi:10.1038/s41598-022-23066-3)
Supplement: Supplementary file 3 — Supplementary Information 3. [file 41598_2022_23066_MOESM3_ESM.xlsx]

## Sheet: Hárok1
	1111_769204_IJ4288_palenicnavalley_semi	S2B_MSIL2A_20190831T095039_N0213_R079_T34UDU_20190831T131346.zip				1111_769205_IJ4289_palenicnavalley_nadPetom_semi	S2B_MSIL2A_20190831T095039_N0213_R079_T34UDU_20190831T131346.zip				1111_769206_IJ4290_brotovovalley_semi	S2B_MSIL2A_20190831T095039_N0213_R079_T34UDU_20190831T131346.zip				1111_769207_IJ4291_sedmak_palenicnavalley_semi	S2B_MSIL2A_20190831T095039_N0213_R079_T34UDU_20190831T131346.zip				1111_769208_IJ4292_kriznavalley_semi	S2B_MSIL2A_20190831T095039_N0213_R079_T34UDU_20190831T131346.zip				1111_769223_LC1_brotovovalley_semi	S2B_MSIL2A_20190831T095039_N0213_R079_T34UDU_20190831T131346.zip				1111_769225_LC3_vydrovovalley_semi	S2B_MSIL2A_20190831T095039_N0213_R079_T34UDU_20190831T131346.zip				1111_769226_LC4_vydrovovalley_semi	S2B_MSIL2A_20190831T095039_N0213_R079_T34UDU_20190831T131346.zip				1111_769227_LC5_palenicnavalley_semi	S2B_MSIL2A_20190831T095039_N0213_R079_T34UDU_20190831T131346.zip				1111_769228_LC6_vydrovovalley_semi	S2B_MSIL2A_20190831T095039_N0213_R079_T34UDU_20190831T131346.zip
	Area [m^2]	92243.1				Area [m^2]	55724				Area [m^2]	46904.2				Area [m^2]	34707.9				Area [m^2]	35469.4				Area [m^2]	90552.2				Area [m^2]	131965				Area [m^2]	58852.4				Area [m^2]	79781.7				Area [m^2]	70487.7
	Perimeter [m]	1567.96				Perimeter [m]	1452.28				Perimeter [m]	970.792				Perimeter [m]	692.211				Perimeter [m]	888.208				Perimeter [m]	1794.75				Perimeter [m]	2306.6				Perimeter [m]	1406.58				Perimeter [m]	1412.82				Perimeter [m]	1236.46
	IPR (Isoperimetric ratio)	0.471				IPR (Isoperimetric ratio)	0.332				IPR (Isoperimetric ratio)	0.625				IPR (Isoperimetric ratio)	0.91				IPR (Isoperimetric ratio)	0.565				IPR (Isoperimetric ratio)	0.353				IPR (Isoperimetric ratio)	0.312				IPR (Isoperimetric ratio)	0.374				IPR (Isoperimetric ratio)	0.502				IPR (Isoperimetric ratio)	0.579
	Mean	Std	Min	Max	RHL-10 [%]	Mean	Std	Min	Max	RHL-10 [%]	Mean	Std	Min	Max	RHL-10 [%]	Mean	Std	Min	Max	RHL-10 [%]	Mean	Std	Min	Max	RHL-10 [%]	Mean	Std	Min	Max	RHL-10 [%]	Mean	Std	Min	Max	RHL-10 [%]	Mean	Std	Min	Max	RHL-10 [%]	Mean	Std	Min	Max	RHL-10 [%]	Mean	Std	Min	Max
AOT-Aerosol Optical Thickness	174.241	0.573349	173	175	45.8696	171.908	2.01986	168	175	59.2793	174.726	0.445757	174	175	21.3675	157.509	0.499925	157	158	31.7919	180.405	0.575887	179	182	44.1926	173.045	1.47651	169	175	47.5717	191.376	1.66954	186	195	59.3774	195.521	0.606956	194	197	52.1222	173.412	0.685953	172	175	34.6299	193.575	1.72078	190	197
B01-Aerosol detection	192.542	18.2071	165	236	91.6667	215.944	16.0917	196	271	50	281.75	9.42625	267	296	83.3333	168.556	17.7019	156	214	100	207	15.6365	189	239	75	192	13.8684	176	248	79.1667	233.513	15.8371	202	263	76.9231	276.278	19.6718	233	313	83.3333	237.783	20.6038	207	285	43.4783	257.889	34.9172	225	354
B02-Blue	217.12	33.1948	143	473	23.3696	238.771	21.9752	172	431	37.8378	312.083	35.4131	212	419	30.5556	193.812	28.2247	142	326	10.1156	226.796	31.8638	159	363	37.1105	223.581	22.2563	165	397	50.883	256.979	22.6447	192	330	41.1541	287.012	28.2913	217	421	51.6129	266.783	29.4117	185	407	13.6763	205.129	18.2741	154	304
B03-Green	273.328	51.656	163	605	40.6522	272.895	34.9635	169	507	43.6036	352.726	53.7398	209	550	29.0598	255.746	63.6133	141	611	37.2832	299.048	55.6386	182	494	54.9575	274.454	33.3156	183	528	49.5585	301.234	22.1413	224	389	12.8322	344.34	53.0067	219	644	39.8981	322.343	59.3441	182	669	17.1895	264.775	34.3009	157	490
B04-Red	169.858	49.1669	89	549	25.7609	163.286	30.8166	107	475	20	216.63	34.762	123	372	15.1709	148.864	37.117	85	357	17.6301	191.34	59.265	101	484	32.8612	167.876	32.2061	103	567	15.1214	176.158	16.0849	128	245	15.4897	209.56	34.3156	119	395	38.0306	197.871	41.6024	113	459	12.4216	160.218	23.8664	100	366
B05-Vegetation classification	392.961	85.2827	246	798	55.2174	355.787	57.9157	263	729	65.9574	449.941	86.4918	233	782	51.6949	379.578	109.038	213	942	63.8554	453.022	106.346	236	759	73.913	382.969	48.5976	263	672	35.5556	405.823	30.2965	321	582	12.5749	467.338	81.7954	327	818	58.7838	448.313	108.023	278	963	51.7413	389.011	69.76	269	765
B06-Vegetation classification	1164.66	221.605	687	2188	55.2174	1055.04	169.179	714	1975	63.1206	1247.43	218.129	708	2107	61.8644	1247.4	321.409	733	2593	67.4699	1252.41	231.737	757	1911	69.5652	1157.19	160.524	851	1758	37.7778	1230.07	94.8016	1002	1781	17.6647	1302.7	266.977	857	2549	45.9459	1320.46	314.703	814	2940	52.7363	1122.9	167.014	786	2050
B07-Vegetation classification	1475.57	286.387	754	2732	51.7391	1341.92	213.719	873	2408	59.5745	1566.73	253.552	969	2566	59.322	1606.93	381.907	970	3044	73.494	1573.79	282.227	954	2242	71.7391	1479.84	219.053	1068	2437	45.7778	1576.67	126.408	1300	2301	19.4611	1632.39	345.921	1153	3292	46.6216	1672.82	383.494	1020	3432	57.2139	1407.23	204.073	891	2743
B08-Near infrared	1466.68	321.034	657	3232	43.587	1317.25	266.28	688	3200	38.7387	1551.21	335.006	730	2888	49.7863	1611.7	474.428	821	3938	54.9133	1569.25	356.927	645	2784	68.272	1495.64	271.367	835	2836	35.2097	1558.45	145.563	1020	2002	18.6029	1623.96	400.96	962	3564	39.219	1651.82	428.737	797	4200	48.4316	1404.55	205.79	828	2540
B09-Water vapour	1674.5	233.867	1361	2308	100	1610.72	243.403	1263	2051	77.7778	1679.25	130.742	1444	1874	83.3333	1804.11	244.271	1532	2291	88.8889	1846.92	229.858	1454	2379	83.3333	1607.58	160.267	1356	1979	62.5	1706.44	117.16	1470	2073	41.0256	1777.39	231.675	1432	2267	66.6667	1911.04	447.817	1399	2914	91.3043	1565.56	141.158	1359	1911
B11-Snow / ice / cloud discrimination	754.048	224.157	445	1661	56.9565	574.716	138.305	394	1215	80.1418	701.788	158.667	446	1408	50.8475	728.157	211.732	446	1601	79.5181	839.065	299.623	457	1805	91.3043	637.649	133.52	463	1607	35.1111	553.925	57.2577	458	1053	7.48503	715.777	186.79	458	1453	54.7297	768.468	304.102	453	2101	52.7363	624.823	139.949	464	1251
B12-Snow / ice / cloud discrimination	372.143	136.527	211	928	50	265.44	72.6333	173	666	68.0851	344.627	94.8143	228	710	43.2203	335.108	106.326	203	811	71.0843	417.533	170.401	207	932	91.3043	300.529	77.5501	203	904	21.3333	245.988	30.9161	193	515	8.38323	341.399	98.562	223	738	56.0811	369.716	159.86	189	1078	53.7313	297.514	86.192	218	832
B8A-Vegetation classification	1632.82	307.056	988	2961	57.8261	1467.31	246.62	1042	2870	61.7021	1696.19	287.576	1014	2752	58.4746	1760.94	425.182	1062	3385	79.5181	1742.38	320.308	990	2504	75	1628.98	235.85	1191	2550	43.1111	1702	136.348	1396	2554	17.9641	1777.75	377.906	1237	3597	48.6486	1826.14	419.286	1119	3660	51.2438	1548.58	219.917	1064	2889
CLD-Cloud map	0	0	0	0	0	0	0	0	0	0	0	0	0	0	0	0	0	0	0	0	0	0	0	0	0	0	0	0	0	0	0	0	0	0	0	0	0	0	0	0	0	0	0	0	0	0	0	0	0
SCL-Scene Classification	4	0	4	4	65.6522	4	0	4	4	43.2624	4	0	4	4	1.69492	4	0	4	4	0	4	0	4	4	81.5217	4	0	4	4	0.444444	4	0	4	4	45.2096	4	0	4	4	64.1892	4	0	4	4	66.1692	4	0	4	4
SNW-Snow map	0	0	0	0	0	0	0	0	0	0	0	0	0	0	0	0	0	0	0	0	0	0	0	0	0	0	0	0	0	0	0	0	0	0	0	0	0	0	0	0	0	0	0	0	0	0	0	0	0
WVP-Scene-average Water Vapour map	2319.83	203.416	1794	2811	49.2391	2245.36	177.795	1931	3309	49.7297	2431.93	221.326	1701	2980	66.453	2214.48	188.284	1742	2643	49.422	2381.98	197.521	1794	2809	60.9065	2529.52	181.424	1805	3058	43.5982	2626.49	102.748	2321	3071	13.3637	2505.25	213.082	2160	3311	44.4822	2405.46	182.435	1852	2900	46.675	2513.56	146.611	2113	3015
NDVI	1.79026	0.046488	1.47789	1.86335	34.8913	1.77666	0.0303092	1.59548	1.87793	32.4324	1.75069	0.0335487	1.59486	1.83835	31.4103	1.8272	0.0257034	1.7412	1.90875	28.0347	1.78152	0.0462921	1.51062	1.85772	39.9433	1.79552	0.0352809	1.56449	1.87906	16.0044	1.79596	0.0201172	1.7066	1.85686	46.5452	1.76746	0.0259835	1.65929	1.88621	55.348	1.78199	0.0327905	1.62626	1.873	35.7591	1.79416	0.02176	1.60494	1.87462
[truncated: 486 more columns]
