# Supplementary material for: Exploring Natura 2000 habitats by satellite image segmentation combined with phytosociological data: a case study from the Čierny Balog area (Central Slovakia)
Source: Sci Rep. 2022 Nov 1;12:18375. doi: 10.1038/s41598-022-23066-3 (PMC9626646; doi:10.1038/s41598-022-23066-3)
Supplement: Supplementary file 4 — Supplementary Information 4. [file 41598_2022_23066_MOESM4_ESM.xlsx]

## Sheet: Turboveg export
Table number		1	2	3	4	5	6	7	8	9	10	11	12	13	14	15	16	17	18	19	20	21	22	23	24	25	26	27	28	29	30	31	32	33	34	35	36	37	38	39	40	41	42	43	44	45	46	47	48
RelevÚ number		769202	769203	769204	769205	769206	769207	769208	769209	769210	769211	769212	769213	769214	769215	769216	769217	769218	769219	769220	769221	769222	769223	769224	769225	769226	769227	769228	769229	769230	769231	769232	769233	769234	769235	769236	769237	769238	769239	769240	769241	769242	769243	769244	769245	769246	769247	769248	769249
Country code		SK	SK	SK	SK	SK	SK	SK	SK	SK	SK	SK	SK	SK	SK	SK	SK	SK	SK	SK	SK	SK	SK	SK	SK	SK	SK	SK	SK	SK	SK	SK	SK	SK	SK	SK	SK	SK	SK	SK	SK	SK	SK	SK	SK	SK	SK	SK	SK
Remarks		IJ4286. priemer Picea abies: 63, 94, 52, rôznoveký porast	IJ4287. Lucia Čahojová, Rôznoveký prales. Veľké balvany a mŕtve drevo na povrchu	IJ4288. rovnoveký porast, priemer Picea abies - 32, 34, 42	IJ4289. rovnoveký porast, priemer Picea abies - 63, 42 , Abies alba - 42cm	IJ4290. rovnoveký porast, priemer Picea abies - 56, 47, 50	IJ4291. Lucia Čahojová, priemer Picea abies - 73, 74, 66cm	IJ4292. Lucia Čahojová, priemer Picea abies - 52, 61, 48 cm	IJ4293. Lucia Čahojová, Rôznoveký prales. Veľké žulové balvany s priemerom 0,5 - 2,5 m a mŕtve drevo na povrchu. Priemer Abies alba 75, 73 cm, Fagus sylvatica 95 cm.	IJ4294. Lucia Čahojová, Rôznoveký prales.Stará stabilizovaná veľkobalvanitá sutina. Veľké žulové balvany na povrchu. Priemer Abies alba 83 cm, Fagus sylvatica 61 cm, Acer pseudoplatanus 49 cm.	IJ4296. Lucia Čahojová, Rôznoveký prales. Balvany na povrchu. Priemer Abies alba 98 cm, Fagus sylvatica 84 cm, Acer platanoides 77 cm.	IJ4297. Lucia Čahojová, Rôznoveký pralesná sutina. Balvany žulové na povrchu. Priemer Abies alba 84 cm, Fagus sylvatica 92 cm, Acer pseudoplatanoides 39 cm.	IJ4298. Lucia Čahojová, Rôznoveká pralesná sutina. Balvany žulové machnaté na 1/3 povrchu. Staré mŕtve stromy 10%.	IJ4299. Lucia Čahojová, Rôznoveká pralesná sutina. Balvany žulové na povrchu.	IJ4300. Lucia Čahojová, Rôznoveký prales. Balvany a drevo na povrchu. Priemer Acer pseudoplatanus 61 cm, 61cm, Fagus sylvatica 86 cm. / Široký Grúň, Číslo porastu 198	IJ4301. Lucia Čahojová, Rôznoveký prales. Veľké žulové platne a mŕtve drevo na povrchu. Priemer Acer pseudoplatanus 51 cm, , Fagus sylvatica 83 cm, Abies alba 80 cm / Široký Grúň. číslo porastu 198	IJ4302. Lucia Čahojová, Rôznoveký sutinový prales. Veľké rulové balvany na povrchu. Priemer Acer pseudoplatanus 49 cm, , Fagus sylvatica 93 cm, Abies alba 64 cm / Sutinový prales pod Veprom lesný celok195, pod uhliarkou.	IJ4303. Lucia Čahojová, Rôznoveký sutinový prales. Menej strmšia časť v hornej časti porastu, dole strmé. Mŕtve drevo na povrchu, staré prehnité pne. Priemer Picea abies 66 cm, Fagus sylvatica 80 cm, Abies alba 92 cm / Sutinový prales pod Veprom, pod uhliarkou, lesný celok na zákrute 195.	IJ4304. Lucia Čahojová, Rôznoveký bukovo-jedľový les. Mŕtve drevo na povrchu, staré prehnité pne. Priemer Picea abies 76 cm, Abies alba 82, 65 cm / Studný Grúň nad uhliarkou, pod Veprom. Číslo porastu 211.	IJ4305. Lucia Čahojová, Rôznoveký bukovo-jedľový les s jaseňmi. Mŕtve drevo na povrchu. / Šaling, Čierna dolina, užší porast nad konečnou oproti Kýčere, číslo porastu 264.	IJ4306. Lucia Čahojová, Rôznoveký bukovo-jedľový les s jaseňmi a javormi. Mŕtve drevo na povrchu, staré pne, vývrat. / Šaling, Čierna dolina, široký porast medzi Kýčerou a Vlčou dolinkou, číslo porastu 266.	IJ4307. Lucia Čahojová, Rôznoveký bukovo-jedľový les s javormi. Mŕtve drevo a kamene na povrchu. Priemer stromov Acer pseudoplatanus 76 cm, Fagus sylvatica 54 cm, Abies alba 89 cm. / Šaling, Čierna dolina, Vlčia dolinka, číslo porastu 261, 262.	LC1. Lucia Čahojová, sekundárna smrečina. Priemer stromov Picea abies 52, 48, 60. Hnedá lesná pôda. šišky a konáre na povrchu. / Brôtovo, číslo porastu 252a. Ťažba. /	LC2. Lucia Čahojová, sekundárna smrečina so zmiešaným jedľovo-bukovým porastom. Hnedá lesná pôda. Mŕtve drevo na povrchu. / Páleničná dolina, Veľký Tajch lesný porast 90. Ťažba. /	LC3. Lucia Čahojová, Sekundárna smrečina rôznoveké stromy. cca 80 ročná. Priemery stromov Picea abies 74, 64, 62 cm. Mŕtve drevo. pramenisko. / Vydrovo, číslo porastu 20.	LC4. Lucia Čahojová, Sekundárna smrečina rôznoveké stromy. cca 80 ročná. Priemery stromov Picea abies 80, 50, 70 cm. Mŕtve drevo, staré pne / Vydrovo, číslo porastu 21.	LC5. Lucia Čahojová, Sekundárna smrečina. Mŕtve drevo. / Páleničná dolina, číslo porastu 153a.	LC6. Lucia Čahojová, Sekundárna smrečina. suché konáre a šišky na povrchu. / Vydrovo, skanzen, nad parkoviskom, porast 270a	LC7. Lucia Čahojová, Zmiešaný bukovo-jedľový les s javorom, mŕtve drevo a balvany na povrchu. / Rakytovo, porast č. 59	LC8. Lucia Čahojová, Zmiešaný bukovo-jedľový les s javormi a jaseňmi, mŕtve drevo na povrchu. / Rakytovo, porast č. 62.	LC9. Lucia Čahojová, Zmiešaný bukovo-jedľový les s javormi. mŕtve drevo a staré pne na povrchu. / Rakytovo, porast č. 62, javorová časť	LC10. Lucia Čahojová, Sekundárna smrečina. mŕtve drevo a staré pne na povrchu. Priemer stromov Picea abies 76, 62, 80 cm. / Sihla, smrečina pri ceste na Lom nad Rimavicou	LC11. Lucia Čahojová, Sekundárna smrečina. mŕtve drevo a sšišky na povrchu. / Vydrovo, číslo porastu 20	LC12. Lucia Čahojová, Dolina pod Veprom, pásy starého zmiešaného lesa, číslo porastu 10, na povrchu mŕtve drevo. / priemery kmeňov: Fagus sylvatica 57cm, Abies alba 78cm, Picea abies 74cm.	LC13. Lucia Čahojová, Dolina pod Veprom, pásy starého zmiešaného lesa, číslo porastu 10, na povrchu mŕtve drevo, staré pne, lístie. vlhko. / priemery kmeňov: Acer pseudoplatanus 90cm, Abies alba 59cm	LC14. Lucia Čahojová, Dolina pod Veprom, pásy starého zmiešaného lesa, číslo porastu 10, na povrchu mŕtve drevo / priemery kmeňov: Picea abies 77cm,, Abies alba 59cm, Fagus sylvatica 70cm.	LC15. Lucia Čahojová, sutina, Klenovský Vepor, cesta pod vrcholom, porast pod cestou a veľkou skalou. Členitý mikroreliéf s vysokým podielom skál a balvanov 30%, mŕtve drevo 15%. Priemer Fagus sylvatica 68cm, Acer pseudoplatanus 82cm, Picea abies 105cm.	LC16. Lucia Čahojová, sutina, Klenovský Vepor, cesta pod vrcholom, porast nad cestou s veľkým Acer pseudoplatanus na vrchnej hrane plochy. Balvany na povrchu 30%, mŕtve drevo 20% / Priemery Picea abies 77cm, 55cm, Acer pseudoplatanus 103cm.	LC17. Lucia Čahojová, sutina, Klenovský Vepor, smrečina na S pod vrcholom. Na povrchu mŕtve drevo a šišky. / Priemery Picea abies 33, 42cm.	LC18. Lucia Čahojová, Klenovský Vepor, smrečina s čučoriedkami a trávou na vrchnej plošine Vepra pred odbočkou červenej. Na povrchu mŕtve drevo a šišky 17%. / Priemery Picea abies 79, 76, 51cm.	LC19. Lucia Čahojová, Klenovský Vepor, výrazne rôznoveká preschnutá smrečina s čučoriedkami na mierne skolenej náhornej plošine Vepra na odbočke s červenou. Na povrchu mŕtve drevo a šišky. Viacero druhov machov. / Priemery Picea abies 49, 45, 41cm.	LC20. Lucia Čahojová, Klenovský Vepor, južný svah. Na povrchu mŕtve drevo. / Priemery Picea abies 71cm, Abies alba 59cm, Sorbus aucuparia 42cm.	LC21. Lucia Čahojová, Klenovský Vepor, severný svah za hranou plošiny nad skalami. Na povrchu mŕtve drevo a ihličie. / Priemery Picea abies 68, 66, 69 cm .	LC22. Lucia Čahojová, Klenovský Vepor, Pri Bitalovej lúke. Na povrchu balvany 10%, mŕtve drevo 5% a lístie. / Priemery Picea abies 81 cm, Fagus sylvatica 83 cm, Abies alba 75cm.	LC23. Lucia Čahojová, Starô pole lesný porast 2a, Na povrchu mŕtve drevo a lístie. Z oboch strán presvetlený. / Priemery Fagus sylvatica 76 cm, Abies alba 58cm, Acer pseudoplatanus 100cm.	LC24. Lucia Čahojová, Starô pole lesný porast 51/52, Na povrchu mŕtve drevo 10%, balvany rula na povrchu 40%.	LC25. Lucia Čahojová, Starô pole lesný porast 51/52 v dolnej časti. Na povrchu mŕtve drevo a balvany. / priemery Acer pseudoplatanus 52 cm, Fagus sylvatica 70 cm, Fraxinus excelsior 68 cm.	LC26. Lucia Čahojová, Starô pole lesný porast s prevahou jaseňou pod cestou. Na povrchu mŕtve drevo a balvany hrubozrnnej ruly viac ako 1%. Z oboch strán potôčiky, podmáčané miesta. / priemery Picea abies 87 cm, Fagus sylvatica 66 cm, Fraxinus excelsior 69 cm.	LC27. Lucia Čahojová, Machniarka, Chlípavice. Na povrchu mŕtve drevo a listy, balvany ojedinelé. / priemery Acer pseudoplatanus 50 cm, Fagus sylvatica 57 cm, Fraxinus excelsior 73 cm.
Cover abundance scale		02	02	02	02	02	02	02	02	02	02	02	02	02	02	02	02	02	02	02	02	02	02	02	02	02	02	02	02	02	02	02	02	02	02	02	02	02	02	02	02	02	02	02	02	02	02	02	02
Author code		1031	1031	1031	1031	1031	1031	1031	1031	1031	1031	1031	1031	1031	1031	1031	1031	1031	1031	1031	1031	1031	1031	1031	1031	1031	1031	1031	1031	1031	1031	1031	1031	1031	1031	1031	1031	1031	1031	1031	1031	1031	1031	1031	1031	1031	1031	1031	1031
RelevÚ area (m2)		400.00	400.00	400.00	400.00	400.00	400.00	400.00	400.00	400.00	400.00	400.00	400.00	400.00	400.00	400.00	400.00	400.00	400.00	400.00	400.00	400.00	400.00	400.00	400.00	400.00	400.00	400.00	400.00	400.00	400.00	400.00	400.00	400.00	400.00	400.00	400.00	400.00	400.00	400.00	400.00	400.00	400.00	400.00	400.00	400.00	400.00	400.00	400.00
Altitude (m)		1205	1180	630	675	650	860	690	1040	1020	1000	925	1000	1010	1050	1015	1020	1000	1100	924	940	940	654	748	633	630	695	603	1041	907	870	1021	670	1015	1010	980	1245	1245	1327	1300	1290	1280	1245	1100	1045	1045	990	920	855
Aspect (degrees)		150	194	92	270	270	200	170	230	221	230	234	5	345	243	255	75	74	298	20	227	270	96	112	270	69	45	133	339	47	290	223	257	318	315	0	270	266	307	259	0	206	356	217	41	277	270	272	22
Slope (degrees)		18	27	26	30	14	30	29	32	32	27	37	27	36	30	22	36	24	16	22	26	31	19	34	24	30	18	34	19	23	30	10	28	26	24	26	26	40	40	12	7	24	26	20	20	24	17	23	23
Cover total (%)		0	0	0	0	0	0	0	0	0	0	0	0	0	0	0	0	0	0	0	0	0	0	0	0	0	0	0	0	0	0	0	0	0	0	0	0	0	0	0	0	0	0	0	0	0	0	0	0
Cover tree layer (%)		80	90	80	75	70	75	70	70	90	85	90	75	80	80	85	90	75	90	95	70	95	82	95	85	77	90	90	90	87	85	90	85	90	80	85	75	65	55	70	65	70	72	90	90	85	90	90	93
Cover shrub layer (%)		5	35	0	3	45	60	85	25	15	20	10	5	7	60	17	10	20	15	3	80	2	35	10	20	40	10	25	5	5	30	25	13	20	35	55	25	3	5	2	1	1	1	10	15	30	15	3	1
Cover herb layer (%)		60	50	90	75	85	70	20	30	25	50	15	30	50	25	50	50	45	50	15	45	10	90	60	70	90	80	80	90	90	76	70	93	45	65	25	60	80	70	90	50	85	50	65	65	25	60	60	75
Cover bare rock (%)		2	5	0	0	0	0	0	15	0	0	0	33	0	0	0	30	0	0	0	0	0	0	0	0	0	0	0	2	0	0	0	0	0	0	0	30	30	0	0	0	0	0	10	0	40	0	1	0
Locality		Čierny Balog, Klenovec	Čierny Balog, Klenovec	Čierny Balog, Klenovec	Čierny Balog, Klenovec	Čierny Balog, Klenovec	Čierny Balog, Klenovec	Čierny Balog, Klenovec	Čierny Balog, Klenovec	Čierny Balog, Klenovec	Čierny Balog, Klenovec	Čierny Balog, Klenovec	Čierny Balog, Klenovec	Čierny Balog, Klenovec	Čierny Balog, Klenovec	Čierny Balog, Klenovec	Čierny Balog, Klenovec	Čierny Balog, Klenovec	Čierny Balog, Klenovec	Čierny Balog, Klenovec	Čierny Balog, Klenovec	Čierny Balog, Klenovec	Čierny Balog	Čierny Balog	Čierny Balog	Čierny Balog	Čierny Balog	Čierny Balog	Čierny Balog	Čierny Balog	Čierny Balog	Čierny Balog, Sihla	Čierny Balog, Sihla	Čierny Balog	Čierny Balog	Čierny Balog	Čierny Balog	Čierny Balog	Čierny Balog	Čierny Balog	Čierny Balog	Čierny Balog	Čierny Balog	Čierny Balog	Čierny Balog	Čierny Balog	Čierny Balog	Čierny Balog	Čierny Balog
Longitude		194600.30	194539.74	194234.60	194247.40	194158.20	193950.50	193949.60	194658.20	194655.30	194653.00	194646.70	194643.60	194648.40	194700.40	194703.30	194629.10	194629.70	194643.60	194647.50	194553.90	194545.70	194142.00	194258.00	19394.59	193856.90	194225.00	193832.80	194326.00	194259.00	19433.40	19395.00	193906.10	194459.10	194453.90	194506.40	194534.80	194537.00	194610.00	194553.90	194547.80	194541.50	194524.80	194538.10	194358.20	194352.70	194344.00	194334.90	16491.60
Latitude		484101.70	48410.07	484257.80	484229.40	48435.66	484059.20	484337.20	484202.20	484202.10	484207.01	484211.70	484157.40	484155.50	484159.90	484156.40	484157.60	484200.10	484148.90	484209.60	484205.80	484156.00	484256.00	484051.00	484353.03	484354.00	484223.00	48442.80	483953.00	48402.00	48404.50	484030.40	484338.90	484037.20	484030.80	484044.40	484110.80	48419.50	484121.20	484114.30	484110.32	484109.90	484116.90	484046.70	484024.90	484022.30	484021.80	484025.60	484311.70
Field number		2	3	4	5	6	7	8	9	10	11	12	13	14	15	16	17	18	19	20	21	22	23	24	25	26	27	28	29	30	31	32	33	34	35	36	37	38	39	40	41	42	43	44	45	46	47	48	49
Biotope
Habitat		9410	9180	1111	1111	1111	1111	1111	9130	9130	9180	9180	9130	9180	9130	9130	9180	9130	9130	9180	9180	9130	1111	9180/1122	1111	1111	1111	1111	9180	9180	9180	1111	1111	9130	9180	9130	9180	9410	9410	9410	9410	9410	9410	9180	9180	9180	9180	9180	9180
Number of species		25	34	51	19	47	45	20	19	26	43	33	22	33	25	24	24	28	21	26	38	22	38	39	36	38	36	32	27	32	28	35	30	31	38	22	48	52	29	21	15	26	20	32	34	36	30	42	33
Abies alba	hl	+	.	.	+	r	r	.	+	+	+	+	+	r	+	+	+	+	+	+	+	+	2a	+	2a	+	+	1	.	+	.	.	1	+	+	+	r	+	.	r	r	+	+	+	+	+	.	+	.
Acer pseudoplatanus	hl	+	1	1	.	+	1	.	+	+	+	+	+	+	+	+	+	+	+	+	+	+	+	+	r	+	+	.	2a	1	.	1	+	r	+	r	+	+	r	.	r	r	.	+	+	+	+	+	1
Anemone ranunculoides	hl	+	+	+	.	2a	.	.	.	.	1	.	.	+	1	1	.	.	+	.	.	+	+	.	+	+	+	.	.	.	+	+	+	.	.	.	.	.	.	.	.	.	.	r	1	+	+	.	+
Athyrium filix-femina	hl	1	+	1	+	2b	2a	+	1	1	+	+	1	.	+	1	1	1	+	1	1	1	+	1	1	2b	1	1	2a	2a	2b	2b	2b	2a	2a	1	2a	1	2a	+	.	+	+	1	1	+	2a	1	3
Calamagrostis arundinacea	hl	2b	+	.	.	+	.	.	+	.	.	.	.	.	.	.	.	.	.	.	.	.	.	+	+	.	+	.	.	.	.	.	.	+	.	+	+	3	.	.	.	3	2a	.	.	.	.	.	.
Cicerbita alpina	hl	r	1	.	.	.	.	.	.	.	.	.	.	+	.	.	.	.	.	.	.	.	.	.	.	.	.	.	.	.	.	.	.	.	+	.	+	+	1	.	.	r	.	.	r	1	+	1	.
Dryopteris filix-mas	hl	+	2b	2a	+	2b	+	+	+	2a	2b	2a	2b	2b	2b	2b	3	2b	.	+	+	+	+	2a	+	2b	2a	1	2a	2a	2a	2b	2b	2a	2b	1	2b	3	.	.	.	.	r	2b	2a	2a	1	1	1
Fagus sylvatica	s1	1	3	2a	1	2b	3	.	2b	2b	2b	2a	2a	2a	4	2b	2a	2b	2b	1	5	1	3	2a	2a	1	2a	2a	1	1	3	2a	2a	2b	3	3	2b	1	.	.	.	+	1	2a	2b	3	2b	1	+
Fagus sylvatica	hl	+	1	.	+	.	+	.	2b	1	2a	1	1	1	1	2a	1	2b	3	+	2b	1	+	1	1	.	.	+	1	2a	2b	1	+	2b	2a	2a	+	+	.	r	.	+	+	1	2b	2b	1	+	+
Galeopsis pubescens	hl	+	.	.	.	.	.	.	.	+	.	.	.	.	.	.	.	.	.	.	.	.	.	.	.	r	.	.	.	.	+	.	.	.	.	.	.	.	.	.	.	.	.	.	.	.	.	.	.
Gymnocarpium dryopteris	hl	+	+	1	+	2a	.	+	.	1	.	+	+	1	.	2b	1	2a	+	.	.	+	+	+	.	2a	+	.	.	.	.	+	1	+	.	+	.	+	.	.	.	.	.	.	.	.	.	+	2b
Hieracium murorum	hl	+	.	+	1	1	2b	1	.	.	.	+	.	.	.	.	.	.	+	.	.	.	2a	.	2a	2a	+	3	.	.	.	1	1	.	.	.	.	+	+	.	.	+	+	.	.	.	.	.	.
Homogyne alpina	hl	1	.	+	1	1	.	.	.	.	+	.	.	.	.	.	.	.	+	.	.	.	+	+	.	.	.	.	.	.	.	.	+	.	.	.	.	.	2b	+	+	r	+	.	.	.	.	.	.
Hypericum maculatum	hl	+	.	1	.	+	+	.	.	.	+	.	.	.	.	.	.	.	.	.	.	.	.	.	+	1	+	+	.	.	.	.	r	.	.	.	.	.	.	.	.	.	.	.	.	.	.	.	.
Luzula luzuloides	hl	1	.	1	1	+	2a	1	1	+	+	1	+	1	+	+	.	+	+	.	.	+	+	+	2a	1	1	2a	.	.	.	1	2b	1	.	+	1	+	1	+	+	.	.	+	+	+	.	+	.
Oxalis acetosella	hl	2b	2m	3	1	2b	1	1	+	+	2m	1	+	1	+	1	+	1	1	+	1	+	2a	2b	1	2a	2b	2a	1	2b	2a	2b	2b	1	1	1	2m	2m	1	1	.	1	+	1	2m	1	+	+	1
Phegopteris connectilis	hl	+	.	1	.	1	.	.	.	.	.	+	.	.	.	.	.	.	.	.	.	+	+	.	1	2a	1	+	.	.	.	.	1	.	.	.	.	.	.	.	.	.	.	.	.	.	.	.	.
Picea abies	t1	5	.	5	4	4	4	4	.	.	.	1	1	.	.	.	2a	2a	2a	2b	3	1	4	4	5	4	5	5	.	1	2b	5	5	1	.	1	3	4	4	4	4	4	4	2a	.	.	.	2a	.
Picea abies	hl	+	+	3	4	1	+	1	+	+	+	.	+	+	+	+	.	+	1	+	+	+	4	+	3	3	3	3	+	.	.	+	1	+	.	+	r	+	+	+	+	1	+	.	+	r	.	.	.
Polygonatum verticillatum	hl	1	.	.	+	.	+	.	+	+	+	+	+	+	+	1	.	+	+	+	+	.	1	+	.	+	1	.	+	.	.	+	.	+	+	+	+	+	+	+	.	+	+	+	+	+	.	r	r
Prenanthes purpurea	hl	+	1	.	+	+	+	.	2a	+	+	1	+	+	+	+	1	1	1	+	.	+	1	.	+	1	+	+	+	+	.	+	2a	2a	1	1	1	1	+	+	.	+	+	.	+	+	.	r	.
Rubus idaeus	hl	+	+	1	.	1	+	+	+	+	+	+	r	+	+	+	+	+	+	.	+	.	1	+	+	2a	2a	2a	+	.	+	1	2b	+	+	+	1	1	1	+	+	1	+	2a	2b	+	.	+	+
Senecio nemorensis agg.	hl	+	.	.	.	.	.	.	.	.	.	.	.	.	.	.	.	.	.	.	.	.	.	.	.	.	.	r	.	+	.	.	.	.	.	.	.	.	.	.	.	.	.	.	.	.	.	.	.
Sorbus aucuparia	t1	1	.	.	.	.	.	.	.	.	.	.	.	.	.	.	.	.	.	.	.	.	.	.	.	.	.	.	.	.	.	.	.	.	.	.	.	.	1	.	.	1	.	.	.	.	.	.	.
Sorbus aucuparia	hl	1	.	+	+	+	+	r	+	+	.	r	+	.	+	+	+	+	+	.	+	.	1	.	+	r	+	r	.	.	r	2a	1	+	.	+	+	+	1	2b	1	2a	1	.	+	r	.	.	.
Stellaria nemorum agg.	hl	1	+	1	.	1	+	.	.	+	1	+	1	2a	+	+	1	+	+	.	+	+	+	.	.	.	+	.	+	+	+	.	.	.	+	+	1	+	+	+	.	.	.	+	1	+	r	1	+
Vaccinium myrtillus	hl	2b	.	.	2b	.	.	1	.	.	.	.	.	.	.	.	.	.	r	.	.	.	+	.	1	+	+	+	.	.	.	.	+	.	.	.	.	+	1	4	3	3	3	.	.	.	.	.	.
Veronica officinalis	hl	+	.	.	.	.	+	+	+	+	+	.	.	.	.	.	.	.	+	.	+	.	+	.	+	r	.	1	.	.	+	+	.	+	.	+	+	+	.	.	.	+	.	+	+	r	.	.	.
Abies alba	t1	.	3	.	1	.	.	+	4	2a	2b	2b	2a	2a	2a	2b	2a	2b	3	1	2b	4	1	.	.	1	.	.	2a	1	1	.	.	2b	2a	3	.	.	.	.	.	1	.	2a	1	1	1	1	.
Acer pseudoplatanus	t1	.	2b	.	.	.	1	.	1	3	3	2a	1	3	4	2a	2b	.	.	.	2a	2b	.	1	.	.	.	.	3	2a	3	.	.	.	2b	.	3	2b	.	.	.	.	.	2b	2b	2a	3	2b	2a
Actaea spicata	hl	.	+	+	.	+	.	.	.	.	.	.	.	+	.	.	.	.	.	+	+	.	.	+	.	.	.	.	.	+	+	.	.	.	1	.	+	+	.	.	.	.	.	.	.	.	.	.	.
Aegopodium podagraria	hl	.	+	.	.	+	.	.	.	.	.	.	.	.	.	.	.	.	.	.	.	.	.	.	.	.	.	.	r	1	.	.	.	.	+	.	.	.	.	.	.	.	.	+	.	.	+	+	+
Daphne mezereum	hl	.	+	+	.	+	.	.	.	.	+	.	.	.	.	.	.	r	.	.	+	.	r	.	.	.	.	.	.	.	.	.	.	.	.	.	+	+	.	.	.	.	.	.	.	.	.	.	.
Dentaria bulbifera	hl	.	+	+	.	+	2a	.	+	1	2b	1	1	1	+	+	1	1	.	1	1	+	+	1	.	.	.	1	1	1	1	.	.	+	1	.	1	+	.	.	.	.	.	2a	+	2a	+	1	1
Dentaria enneaphyllos	hl	.	+	.	.	.	.	.	.	.	+	.	1	+	.	.	.	.	.	2a	1	.	.	.	.	.	.	.	+	1	+	.	.	r	+	.	.	.	.	.	.	.	.	.	.	+	+	+	+
Fagus sylvatica	t1	.	4	.	.	.	1	.	3	4	3	4	4	3	3	4	4	4	4	4	2b	3	.	3	.	.	.	.	3	3	3	1	.	4	4	4	2b	.	.	.	.	.	.	4	3	2b	4	2b	5
Fraxinus excelsior	hl	.	+	.	.	.	+	.	.	.	+	+	.	r	+	r	1	+	.	r	1	r	.	+	.	.	r	.	2b	+	2a	+	r	r	1	+	.	.	.	.	.	.	.	+	1	+	2a	+	+
Galeobdolon montanum	hl	.	1	+	.	2a	2a	.	+	1	1	1	1	2a	1	1	1	1	+	+	2a	+	+	2b	+	1	1	.	2a	2b	1	1	+	+	1	+	1	1	.	.	.	r	.	2a	2a	1	2a	1	+
Galium odoratum	hl	.	2b	1	.	2b	1	.	.	+	2b	1	1	2b	1	1	1	1	.	2a	2a	+	+	2b	.	+	+	+	2a	3	2a	1	.	+	2b	.	2b	1	.	.	.	.	.	2a	2b	2a	3	3	3
Geranium robertianum	hl	.	+	+	.	.	.	.	.	.	+	+	.	1	.	.	+	.	.	.	+	.	.	1	.	.	.	r	2a	+	.	.	.	.	+	.	1	+	.	.	.	.	.	+	+	+	+	+	1
Impatiens noli-tangere	hl	.	+	.	.	.	.	.	.	.	.	.	.	+	.	.	.	.	.	.	+	.	.	.	.	.	.	.	+	+	.	.	.	.	+	.	.	.	.	.	.	.	.	+	.	+	+	2b	1
Isopyrum thalictroides	hl	.	1	.	.	.	.	.	.	.	.	.	.	.	.	.	.	.	.	r	.	.	.	.	.	.	.	.	.	.	.	.	.	.	.	.	.	.	.	.	.	.	.	.	.	.	.	.	.
Lonicera nigra	hl	.	+	.	+	1	+	.	.	r	.	.	.	.	+	+	.	r	r	.	.	+	2b	+	1	1	2a	2b	.	.	.	2a	1	+	.	+	+	.	+	.	.	r	r	.	+	+	.	.	.
Mercurialis perennis	hl	.	1	.	.	2b	.	.	.	.	+	.	.	2a	.	.	+	+	.	+	+	.	+	+	+	+	+	+	1	1	1	+	.	.	1	.	2a	2b	.	.	.	.	.	+	+	+	2a	1	+
Petasites albus	hl	.	+	1	.	.	.	.	.	.	.	.	.	1	.	.	.	.	.	+	+	.	.	.	.	.	.	.	.	.	.	.	.	.	r	.	1	1	.	.	.	.	.	.	.	.	.	.	.
Pulmonaria officinalis	hl	.	+	.	.	.	.	.	.	.	.	.	.	+	.	.	.	.	.	+	.	.	.	r	.	.	.	.	r	.	.	.	.	.	1	.	+	+	.	.	.	.	.	.	.	.	+	+	.
Ranunculus lanuginosus	hl	.	+	.	.	.	.	.	.	.	.	.	.	.	.	.	.	.	.	r	.	.	.	.	.	.	.	.	.	.	.	.	.	.	+	.	.	.	.	.	.	.	.	.	.	.	.	+	.
Rosa gallica	hl	.	+	.	.	.	.	.	.	.	.	.	.	.	+	.	.	.	.	.	.	.	.	.	.	.	.	.	.	.	.	.	.	.	.	.	.	.	.	.	.	.	.	.	.	.	.	.	.
Urtica dioica	hl	.	+	r	.	.	.	.	.	.	+	.	.	+	+	.	+	.	.	+	+	.	.	+	.	.	.	.	r	+	.	.	.	.	1	.	+	+	.	r	.	.	.	+	.	r	+	+	+
Viola reichenbachiana	hl	.	+	.	.	.	+	+	.	+	1	+	+	.	.	.	.	+	.	+	+	r	+	+	+	r	.	+	.	+	.	+	.	+	+	.	.	.	.	.	.	.	.	+	+	+	+	+	+
Senecio ovatus	hl	.	+	1	.	+	+	r	.	+	+	+	+	+	+	+	+	+	.	.	+	.	.	r	+	+	+	+	+	+	+	+	.	+	+	+	+	+	+	.	.	.	.	+	+	+	+	+	+
Acer platanoides	s1	.	.	r	.	.	.	.	.	.	.	.	.	.	.	.	.	.	.	.	.	.	.	.	.	.	.	.	.	.	.	.	.	.	.	.	.	.	.	.	.	.	.	.	.	.	.	.	.
Acer platanoides	hl	.	.	+	.	.	r	.	.	.	+	r	.	.	.	.	+	+	.	r	+	.	.	.	.	.	.	.	1	+	+	r	.	r	+	.	.	.	.	.	.	.	.	+	2a	+	+	+	r
Acer pseudoplatanus	s1	.	.	1	.	.	.	.	.	.	.	.	.	.	.	.	.	.	.	.	.	.	.	.	.	.	.	+	.	.	.	.	1	.	.	.	.	.	.	.	.	.	.	.	.	.	.	.	.
Ajuga reptans	hl	.	.	1	.	1	1	.	.	.	+	+	.	.	.	.	.	.	.	.	.	.	+	1	+	+	.	+	.	.	.	+	+	.	.	.	+	.	.	.	.	.	.	.	.	.	.	.	r
Anthriscus sylvestris	hl	.	.	+	.	.	.	.	.	.	.	.	.	.	.	.	.	.	.	.	.	.	.	.	.	.	.	.	.	.	.	.	.	.	.	.	.	.	.	.	.	.	.	.	.	.	.	.	.
Asarum europaeum	hl	.	.	+	.	+	.	.	.	.	+	+	.	.	.	.	.	.	.	.	+	.	r	1	+	+	1	.	.	+	+	1	1	.	+	.	.	.	.	.	.	.	.	.	.	.	+	.	.
Cardamine impatiens	hl	.	.	+	.	.	+	.	.	.	.	.	.	.	.	.	.	.	.	.	.	.	.	+	.	.	.	.	.	.	.	.	.	.	.	.	.	.	.	.	.	.	.	.	.	.	.	.	.
Carex sylvatica	hl	.	.	+	.	.	.	.	.	.	.	.	.	.	.	.	.	.	.	.	.	.	.	.	.	.	.	.	.	.	.	.	.	.	.	.	.	.	.	.	.	.	.	.	.	.	.	.	.
Chaerophyllum hirsutum	hl	.	.	+	.	.	+	.	.	.	.	.	.	.	.	.	.	.	.	.	.	.	.	.	.	.	.	.	.	.	.	.	.	.	.	.	+	.	.	.	.	.	.	.	.	.	.	.	.
Corylus avellana	s1	.	.	2a	.	3	2a	1	.	.	.	.	.	.	.	.	.	.	.	.	.	.	2a	.	1	3	2a	2b	.	.	.	1	1	.	.	.	.	.	.	.	.	.	.	.	.	.	.	.	.
Corylus avellana	hl	.	.	+	+	1	1	r	.	.	.	.	.	.	.	.	.	.	.	.	.	.	1	+	+	.	+	2b	.	.	.	.	1	.	.	.	.	.	.	.	.	.	.	.	.	.	.	.	.
Fragaria vesca	hl	.	.	+	.	1	2a	+	.	.	+	.	.	.	.	.	.	.	.	.	+	.	+	+	+	+	+	1	.	.	.	+	+	.	.	.	+	.	.	.	.	.	.	.	.	.	.	.	.
Galium rotundifolium	hl	.	.	+	.	.	.	.	.	.	.	.	.	.	.	.	.	.	.	.	.	.	.	.	.	.	.	.	.	.	.	.	.	.	.	.	.	.	.	.	.	.	.	.	.	.	.	.	.
Lonicera nigra	s1	.	.	+	.	+	.	.	.	.	.	.	.	.	.	.	.	.	.	.	.	.	.	.	.	.	.	.	.	.	.	1	.	.	.	+	+	.	+	.	.	.	.	.	.	.	.	.	.
Lonicera xylosteum	hl	.	.	+	.	+	.	.	.	.	.	.	.	.	.	.	.	.	.	.	.	.	.	.	.	.	.	.	.	.	.	.	.	.	.	.	.	.	.	.	.	.	.	.	.	.	.	.	.
Maianthemum bifolium	hl	.	.	3	+	2a	1	.	+	+	+	.	+	.	+	+	.	+	1	.	.	+	+	.	2a	2b	2b	2b	.	.	.	2a	2a	+	.	+	+	+	+	+	+	1	+	.	.	.	.	.	.
Milium effusum	hl	.	.	+	.	1	+	.	.	+	.	.	.	.	.	.	.	.	.	.	.	.	.	.	.	.	.	.	.	.	.	+	.	.	.	.	1	.	.	.	.	.	.	.	+	+	.	+	.
Myosotis sylvatica	hl	.	.	+	.	.	.	.	.	.	.	.	.	.	.	.	.	.	.	.	.	.	.	.	+	.	r	.	.	.	.	.	.	.	.	.	.	+	.	.	.	.	.	.	.	.	.	.	.
Paris quadrifolia	hl	.	.	1	.	+	r	.	.	.	+	+	r	+	+	+	+	+	.	+	+	.	r	+	.	+	1	.	+	+	.	+	r	.	r	.	+	.	.	.	.	.	.	+	+	+	.	.	+
Picea abies	s1	.	.	2b	.	.	.	5	1	.	.	.	+	+	+	.	.	.	+	.	.	.	.	.	.	.	.	.	.	.	.	.	.	.	.	2b	.	+	1	.	1	.	.	.	.	.	.	.	.
Platanthera bifolia	hl	.	.	r	.	+	+	.	.	.	.	.	.	.	.	.	.	.	.	.	.	.	.	.	.	.	.	.	.	.	.	.	.	.	.	.	.	.	.	.	.	.	.	.	.	.	.	.	.
Poa nemoralis	hl	.	.	1	+	.	1	.	+	+	+	+	.	.	.	.	.	+	.	.	.	.	.	+	.	.	.	+	.	.	.	.	.	+	.	.	+	+	.	.	.	.	.	.	.	+	.	.	.
Ranunculus repens	hl	.	.	+	.	.	.	.	.	.	.	.	.	.	.	.	.	.	.	.	.	.	.	.	.	.	.	.	.	.	.	.	.	.	.	.	.	.	.	.	.	.	.	.	.	.	.	.	.
Salix caprea	s1	.	.	+	.	.	.	.	.	.	.	.	.	.	.	.	.	.	.	.	.	.	.	.	.	.	.	.	.	.	.	.	.	.	.	.	.	.	.	.	.	.	.	.	.	.	.	.	.
Salvia glutinosa	hl	.	.	1	.	1	+	.	.	.	+	+	.	+	.	.	.	.	.	+	1	.	.	.	.	.	.	.	.	1	+	.	.	.	.	.	.	.	.	.	.	.	.	.	.	.	1	1	.
Sambucus nigra	hl	.	.	r	.	.	.	.	.	.	.	.	.	.	.	.	.	.	.	.	.	.	.	.	.	.	.	.	.	.	.	.	.	.	.	.	.	.	.	.	.	.	.	.	.	.	.	.	.
Sambucus racemosa	hl	.	.	r	.	r	r	.	.	.	.	.	.	.	.	.	.	.	.	.	.	.	.	.	.	.	.	.	.	.	.	.	.	.	.	.	.	.	r	.	r	.	.	.	r	.	.	.	+
Sanicula europaea	hl	.	.	1	.	.	+	.	.	.	.	.	.	.	.	.	.	.	.	.	1	.	.	.	.	.	.	.	.	.	.	.	.	.	+	.	.	.	.	.	.	.	.	.	.	.	.	.	+
Sorbus aucuparia	s1	.	.	+	.	+	.	+	.	.	.	.	.	.	.	.	.	.	.	.	.	.	.	.	.	.	.	.	.	.	.	.	1	.	.	.	.	.	+	1	.	.	.	.	.	.	.	.	.
Stachys sylvatica	hl	.	.	+	.	.	.	.	.	.	.	.	.	.	.	.	.	.	.	.	+	.	.	.	.	.	.	.	.	.	.	.	.	.	1	.	.	.	.	.	.	.	.	+	.	.	+	+	+
Veronica chamaedrys	hl	.	.	+	.	.	+	.	.	.	+	.	.	.	.	.	.	.	.	.	+	.	.	.	.	.	.	.	.	.	.	.	.	.	.	.	.	.	.	.	.	.	.	.	.	.	.	.	.
Polypodium vulgare	hl	.	.	.	+	.	.	.	.	.	.	.	.	.	.	.	.	.	.	.	.	.	.	.	r	.	.	.	.	.	.	.	.	.	.	.	.	.	.	.	.	.	.	.	.	.	.	.	.
Gentiana asclepiadea	hl	.	.	.	.	+	.	.	.	.	.	.	.	.	.	.	.	.	.	.	.	.	1	.	.	.	.	.	+	.	.	.	.	.	.	.	.	1	+	+	.	+	.	.	.	.	.	.	.
Lonicera xylosteum	s1	.	.	.	.	r	.	.	.	.	.	.	.	.	.	.	.	.	.	.	.	.	.	.	.	.	.	.	.	.	.	.	.	.	.	.	.	.	.	.	.	.	.	.	.	.	.	.	.
Lysimachia vulgaris	hl	.	.	.	.	r	.	.	.	.	.	.	.	.	.	.	.	.	.	.	.	.	.	.	.	.	.	.	.	.	.	.	.	.	.	.	.	.	.	.	.	.	.	.	.	.	.	.	.
Melica nutans	hl	.	.	.	.	+	.	.	.	.	.	.	.	.	.	.	.	.	.	.	.	.	.	.	.	.	.	.	.	.	.	.	.	.	.	.	.	.	.	.	.	.	.	.	.	.	.	.	.
Polygonatum multiflorum	hl	.	.	.	.	+	.	.	.	.	.	.	.	.	.	.	.	.	.	.	.	.	.	.	.	.	.	.	.	.	.	.	.	.	.	.	.	.	.	.	.	.	.	.	.	.	.	.	.
Prunus avium	hl	.	.	.	.	r	.	.	.	.	.	.	.	.	.	.	.	.	.	.	.	.	.	.	.	.	.	.	.	.	.	.	.	.	.	.	.	.	.	.	.	.	.	.	.	.	.	.	.
Ribes uva-crispa	hl	.	.	.	.	r	.	.	r	.	.	r	.	.	.	.	.	.	.	.	.	.	.	.	.	.	.	.	.	.	.	r	.	.	r	.	+	r	.	.	.	.	.	.	r	.	.	.	+
Rosa pendulina	s1	.	.	.	.	+	.	.	.	.	.	.	.	.	.	.	.	.	.	.	.	.	.	.	.	.	.	.	.	.	.	.	.	.	.	.	+	.	+	.	.	.	.	.	.	.	.	.	.
Rosa pendulina	hl	.	.	.	.	1	.	.	.	.	.	.	.	.	.	.	+	.	.	.	.	.	+	.	.	.	.	.	.	.	.	.	.	.	.	.	+	+	+	.	+	r	.	.	.	.	.	.	.
Viburnum opulus	hl	.	.	.	.	+	.	.	.	.	.	.	.	.	.	.	.	.	.	.	.	.	.	.	.	.	.	.	.	.	.	.	.	.	.	.	.	.	.	.	.	.	.	.	.	.	.	.	.
Moehringia trinervia	hl	.	.	.	.	.	+	.	.	.	+	.	.	.	.	.	.	.	.	.	.	.	.	.	.	.	.	.	.	.	.	.	.	.	.	.	.	.	.	.	.	.	.	.	.	.	.	.	.
Mycelis muralis	hl	.	.	.	.	.	+	+	.	r	+	+	.	+	+	+	.	+	.	.	+	.	.	+	1	r	+	+	+	+	+	+	.	+	.	.	+	+	.	.	.	.	.	1	+	+	+	+	r
Rosa canina agg.	hl	.	.	.	.	.	r	.	.	.	.	.	.	.	.	.	.	.	.	.	.	.	+	.	r	.	.	.	.	.	.	.	.	.	.	.	.	.	.	.	.	.	.	.	.	.	.	.	.
Rubus hirtus s.lat.	hl	.	.	.	.	.	+	+	.	.	.	+	.	.	.	.	+	.	.	.	.	+	1	+	.	+	+	.	.	.	.	.	.	.	.	.	.	.	.	.	.	.	.	.	.	.	.	.	.
Salix caprea	hl	.	.	.	.	.	r	.	.	.	.	.	.	.	.	.	.	.	.	.	.	.	.	.	.	.	.	.	.	.	.	.	.	.	.	.	.	.	.	.	.	.	.	.	.	.	.	.	.
Scrophularia nodosa	hl	.	.	.	.	.	r	.	.	.	.	.	.	.	.	.	.	.	.	.	.	.	.	.	r	.	.	.	.	.	.	.	r	.	.	.	.	.	.	.	.	.	.	r	.	.	.	.	r
Silene dioica	hl	.	.	.	.	.	+	.	.	.	.	.	.	.	.	.	.	.	.	.	r	.	.	.	.	.	.	+	.	.	.	.	.	.	.	.	.	r	.	.	.	.	.	.	.	.	.	.	.
Abies alba	s1	.	.	.	.	.	.	1	+	.	.	.	.	.	.	1	.	.	.	.	.	.	.	.	+	1	.	+	.	.	.	.	.	.	+	.	.	.	.	.	.	.	.	.	.	.	1	.	.
Betula pendula	hl	.	.	.	.	.	.	r	.	.	.	.	.	.	.	.	.	.	.	.	.	.	.	.	.	.	.	.	.	.	.	.	.	.	.	.	.	.	.	.	.	.	.	.	.	.	.	.	.
Rumex acetosella s.lat.	hl	.	.	.	.	.	.	+	.	.	.	.	.	.	.	.	.	.	.	.	.	.	.	.	.	.	.	.	.	.	.	.	.	.	.	.	.	.	.	.	.	.	.	.	.	.	.	.	.
Acer platanoides	t1	.	.	.	.	.	.	.	.	.	2a	.	.	.	.	.	2a	2a	.	.	.	.	.	.	.	.	.	.	.	.	3	.	.	.	.	.	.	.	.	.	.	.	.	2a	3	2b	2b	.	.
Calamagrostis epigejos	hl	.	.	.	.	.	.	.	.	.	+	.	.	.	.	.	.	.	.	.	.	.	.	.	.	.	.	.	.	.	.	.	.	.	.	.	.	.	.	.	.	.	.	.	.	.	.	.	.
Campanula persicifolia	hl	.	.	.	.	.	.	.	.	.	r	.	.	.	.	.	.	.	.	.	.	.	.	r	.	.	.	.	.	.	.	.	.	.	.	.	.	.	.	.	.	.	.	.	.	.	.	.	.
Deschampsia cespitosa	hl	.	.	.	.	.	.	.	.	.	+	.	.	.	.	.	.	.	.	.	.	.	.	.	.	.	.	.	.	.	.	.	.	.	.	.	.	.	.	.	.	.	.	.	.	.	.	.	.
Tilia cordata	hl	.	.	.	.	.	.	.	.	.	r	.	.	.	.	.	.	.	.	.	.	.	.	.	.	.	.	.	.	.	.	.	.	.	.	.	.	.	.	.	.	.	.	.	.	.	.	.	.
Ulmus glabra	hl	.	.	.	.	.	.	.	.	.	+	+	.	+	.	.	.	.	.	+	+	.	.	.	.	.	.	.	.	r	+	.	.	.	r	.	.	.	.	.	.	.	.	.	.	.	.	.	.
Epilobium montanum	hl	.	.	.	.	.	.	.	.	.	.	.	.	+	.	.	.	.	.	.	.	.	.	.	.	.	.	.	.	.	.	.	.	.	.	.	+	+	.	.	.	.	.	r	.	.	r	+	.
Thalictrum minus	hl	.	.	.	.	.	.	.	.	.	.	.	.	+	.	.	.	.	.	.	.	.	.	.	.	+	.	.	.	.	.	.	.	.	.	.	.	.	.	.	.	.	.	.	.	.	.	.	.
Ulmus glabra	t1	.	.	.	.	.	.	.	.	.	.	.	.	2a	.	.	.	.	.	.	.	.	.	.	.	.	.	.	.	.	1	.	.	.	.	.	.	.	.	.	.	.	.	.	.	.	.	.	.
Fraxinus excelsior	t1	.	.	.	.	.	.	.	.	.	.	.	.	.	.	.	.	.	.	3	2a	.	.	.	.	.	.	.	.	4	1	.	.	.	2a	.	.	.	.	.	.	.	.	.	2a	4	2a	4	2a
Festuca gigantea	hl	.	.	.	.	.	.	.	.	.	.	.	.	.	.	.	.	.	.	.	+	.	.	.	.	.	.	.	.	.	+	.	.	.	.	.	.	.	.	.	.	.	.	+	.	+	.	+	.
Festuca altissima	hl	.	.	.	.	.	.	.	.	.	.	.	.	.	.	.	.	.	.	.	.	+	+	.	.	.	.	.	.	.	.	.	.	.	.	.	.	.	.	.	.	.	.	.	.	.	.	.	.
Carex digitata	hl	.	.	.	.	.	.	.	.	.	.	.	.	.	.	.	.	.	.	.	.	.	.	+	.	.	.	.	.	.	.	.	.	.	.	.	.	.	.	.	.	.	.	.	.	.	.	.	.
Chelidonium majus	hl	.	.	.	.	.	.	.	.	.	.	.	.	.	.	.	.	.	.	.	.	.	.	+	.	.	.	.	.	.	+	.	.	.	.	.	.	.	.	.	.	.	.	.	.	.	.	.	.
Galeopsis tetrahit	hl	.	.	.	.	.	.	.	.	.	.	.	.	.	.	.	.	.	.	.	.	.	.	1	.	.	.	.	.	+	.	.	.	.	.	.	.	+	.	.	.	.	.	+	+	+	.	+	.
Ribes uva-crispa	s2	.	.	.	.	.	.	.	.	.	.	.	.	.	.	.	.	.	.	.	.	.	.	+	.	.	.	.	.	.	.	.	.	.	.	.	.	.	.	.	.	.	.	.	.	.	.	.	.
Digitalis grandiflora	hl	.	.	.	.	.	.	.	.	.	.	.	.	.	.	.	.	.	.	.	.	.	.	.	+	+	r	+	.	.	.	.	.	.	.	.	.	r	.	.	.	.	.	.	.	.	.	.	.
Equisetum sylvaticum	hl	.	.	.	.	.	.	.	.	.	.	.	.	.	.	.	.	.	.	.	.	.	.	.	1	.	.	.	.	.	.	.	.	.	.	.	.	.	.	.	.	.	.	.	.	.	.	.	.
Scirpus sylvaticus	hl	.	.	.	.	.	.	.	.	.	.	.	.	.	.	.	.	.	.	.	.	.	.	.	+	.	.	.	.	.	.	.	.	.	.	.	.	.	.	.	.	.	.	.	.	.	.	.	.
Circaea alpina	hl	.	.	.	.	.	.	.	.	.	.	.	.	.	.	.	.	.	.	.	.	.	.	.	.	+	.	.	.	.	.	.	.	.	.	.	.	.	.	.	.	.	.	.	.	.	.	.	.
Solidago virgaurea	hl	.	.	.	.	.	.	.	.	.	.	.	.	.	.	.	.	.	.	.	.	.	.	.	.	+	.	.	.	.	.	.	.	.	.	.	.	.	.	+	.	.	.	.	.	.	.	.	.
Dryopteris dilatata	hl	.	.	.	.	.	.	.	.	.	.	.	.	.	.	.	.	.	.	.	.	.	.	.	.	.	+	.	.	.	.	.	.	+	+	+	+	1	1	+	+	+	+	.	+	.	.	.	+
Lunaria rediviva	hl	.	.	.	.	.	.	.	.	.	.	.	.	.	.	.	.	.	.	.	.	.	.	.	.	.	.	.	.	+	.	.	.	.	.	.	1	.	.	.	.	.	.	.	.	.	.	.	.
Veratrum album	hl	.	.	.	.	.	.	.	.	.	.	.	.	.	.	.	.	.	.	.	.	.	.	.	.	.	.	.	.	+	.	.	.	.	.	.	.	.	.	.	.	.	.	.	.	.	.	.	.
Dryopteris carthusiana	hl	.	.	.	.	.	.	.	.	.	.	.	.	.	.	.	.	.	.	.	.	.	.	.	.	.	.	.	.	.	.	+	2a	.	.	.	.	.	.	.	.	.	.	.	.	.	.	.	+
Festuca pratensis agg.	hl	.	.	.	.	.	.	.	.	.	.	.	.	.	.	.	.	.	.	.	.	.	.	.	.	.	.	.	.	.	.	+	.	.	.	.	.	.	.	.	.	.	.	.	.	.	.	.	.
Silene species	hl	.	.	.	.	.	.	.	.	.	.	.	.	.	.	.	.	.	.	.	.	.	.	.	.	.	.	.	.	.	.	+	.	.	.	.	.	.	.	.	.	.	.	.	.	.	.	.	.
Veratrum album ssp. lobelianum	hl	.	.	.	.	.	.	.	.	.	.	.	.	.	.	.	.	.	.	.	.	.	.	.	.	.	.	.	.	.	.	.	+	.	.	.	.	.	+	.	.	.	.	.	.	.	.	.	.
Avenella flexuosa	hl	.	.	.	.	.	.	.	.	.	.	.	.	.	.	.	.	.	.	.	.	.	.	.	.	.	.	.	.	.	.	.	.	+	.	.	.	.	.	+	+	2a	2a	.	.	.	.	.	.
Cystopteris montana	hl	.	.	.	.	.	.	.	.	.	.	.	.	.	.	.	.	.	.	.	.	.	.	.	.	.	.	.	.	.	.	.	.	r	.	.	.	.	.	.	.	.	.	.	.	.	.	.	.
Luzula sylvatica	hl	.	.	.	.	.	.	.	.	.	.	.	.	.	.	.	.	.	.	.	.	.	.	.	.	.	.	.	.	.	.	.	.	+	.	.	.	+	3	1	+	1	1	.	.	.	.	.	.
Anthriscus nitidus	hl	.	.	.	.	.	.	.	.	.	.	.	.	.	.	.	.	.	.	.	.	.	.	.	.	.	.	.	.	.	.	.	.	.	r	.	.	.	.	.	.	.	.	.	.	.	+	2a	.
Brachypodium sylvaticum	hl	.	.	.	.	.	.	.	.	.	.	.	.	.	.	.	.	.	.	.	.	.	.	.	.	.	.	.	.	.	.	.	.	.	+	.	.	.	.	.	.	.	.	.	.	.	.	+	.
Geum urbanum	hl	.	.	.	.	.	.	.	.	.	.	.	.	.	.	.	.	.	.	.	.	.	.	.	.	.	.	.	.	.	.	.	.	.	r	.	.	.	.	.	.	.	.	.	.	.	.	.	.
Cardaminopsis arenosa	hl	.	.	.	.	.	.	.	.	.	.	.	.	.	.	.	.	.	.	.	.	.	.	.	.	.	.	.	.	.	.	.	.	.	.	.	r	+	.	.	.	.	.	.	.	.	.	.	.
Glechoma hederacea	hl	.	.	.	.	.	.	.	.	.	.	.	.	.	.	.	.	.	.	.	.	.	.	.	.	.	.	.	.	.	.	.	.	.	.	.	+	+	.	.	.	.	.	.	.	.	.	.	.
Primula veris	hl	.	.	.	.	.	.	.	.	.	.	.	.	.	.	.	.	.	.	.	.	.	.	.	.	.	.	.	.	.	.	.	.	.	.	.	+	.	.	.	.	.	.	.	.	.	.	.	.
Ranunculus platanifolius	hl	.	.	.	.	.	.	.	.	.	.	.	.	.	.	.	.	.	.	.	.	.	.	.	.	.	.	.	.	.	.	.	.	.	.	.	+	r	+	.	.	r	+	.	.	.	.	.	.
Ribes nigrum	hl	.	.	.	.	.	.	.	.	.	.	.	.	.	.	.	.	.	.	.	.	.	.	.	.	.	.	.	.	.	.	.	.	.	.	.	r	.	.	.	.	.	.	.	.	.	.	.	.
Rumex acetosa	hl	.	.	.	.	.	.	.	.	.	.	.	.	.	.	.	.	.	.	.	.	.	.	.	.	.	.	.	.	.	.	.	.	.	.	.	+	r	.	.	.	r	.	.	.	.	.	.	.
Elymus caninus	hl	.	.	.	.	.	.	.	.	.	.	.	.	.	.	.	.	.	.	.	.	.	.	.	.	.	.	.	.	.	.	.	.	.	.	.	+	+	.	.	.	.	.	.	.	.	.	.	.
Adenostyles alliariae	hl	.	.	.	.	.	.	.	.	.	.	.	.	.	.	.	.	.	.	.	.	.	.	.	.	.	.	.	.	.	.	.	.	.	.	.	.	+	1	.	.	.	.	.	.	.	.	.	.
Delphinium elatum	hl	.	.	.	.	.	.	.	.	.	.	.	.	.	.	.	.	.	.	.	.	.	.	.	.	.	.	.	.	.	.	.	.	.	.	.	.	+	.	.	.	.	.	.	.	.	.	.	.
Epilobium angustifolium	hl	.	.	.	.	.	.	.	.	.	.	.	.	.	.	.	.	.	.	.	.	.	.	.	.	.	.	.	.	.	.	.	.	.	.	.	.	r	+	.	+	.	.	.	.	.	.	.	.
Phyteuma spicatum	hl	.	.	.	.	.	.	.	.	.	.	.	.	.	.	.	.	.	.	.	.	.	.	.	.	.	.	.	.	.	.	.	.	.	.	.	.	+	.	.	.	.	.	.	.	.	.	+	.
Doronicum austriacum	hl	.	.	.	.	.	.	.	.	.	.	.	.	.	.	.	.	.	.	.	.	.	.	.	.	.	.	.	.	.	.	.	.	.	.	.	.	.	1	.	.	.	.	.	.	.	.	.	.
Galeopsis species	hl	.	.	.	.	.	.	.	.	.	.	.	.	.	.	.	.	.	.	.	.	.	.	.	.	.	.	.	.	.	.	.	.	.	.	.	.	.	+	.	.	.	.	.	.	.	.	.	.
Valeriana tripteris	hl	.	.	.	.	.	.	.	.	.	.	.	.	.	.	.	.	.	.	.	.	.	.	.	.	.	.	.	.	.	.	.	.	.	.	.	.	.	+	.	.	.	.	.	.	.	.	.	.
Calamagrostis villosa	hl	.	.	.	.	.	.	.	.	.	.	.	.	.	.	.	.	.	.	.	.	.	.	.	.	.	.	.	.	.	.	.	.	.	.	.	.	.	.	3	.	.	.	.	.	.	.	.	.
Epipactis helleborine	hl	.	.	.	.	.	.	.	.	.	.	.	.	.	.	.	.	.	.	.	.	.	.	.	.	.	.	.	.	.	.	.	.	.	.	.	.	.	.	.	.	.	.	.	r	.	.	.	.
Acer species	jl	.	.	.	.	.	.	.	.	.	.	.	.	.	.	.	.	.	.	.	.	.	.	.	.	.	.	.	.	.	.	.	.	.	.	.	.	.	.	.	.	.	.	.	.	1	+	.	.
Geranium phaeum	hl	.	.	.	.	.	.	.	.	.	.	.	.	.	.	.	.	.	.	.	.	.	.	.	.	.	.	.	.	.	.	.	.	.	.	.	.	.	.	.	.	.	.	.	.	.	.	+	.
Lamium maculatum	hl	.	.	.	.	.	.	.	.	.	.	.	.	.	.	.	.	.	.	.	.	.	.	.	.	.	.	.	.	.	.	.	.	.	.	.	.	.	.	.	.	.	.	.	.	.	.	+	.
Lapsana communis	hl	.	.	.	.	.	.	.	.	.	.	.	.	.	.	.	.	.	.	.	.	.	.	.	.	.	.	.	.	.	.	.	.	.	.	.	.	.	.	.	.	.	.	.	.	.	.	+	.
Rosa canina agg.	s1	.	.	.	.	.	.	.	.	.	.	.	.	.	.	.	.	.	.	.	.	.	.	.	.	.	.	.	.	.	.	.	.	.	.	.	.	.	.	.	.	.	.	.	.	.	.	.	.
Ulmus glabra	s1	.	.	.	.	.	.	.	.	.	.	.	.	.	.	.	.	.	.	.	.	.	.	.	.	.	.	.	.	.	.	.	.	.	.	.	.	.	.	.	.	.	.	.	.	.	.	.	.
Cystopteris fragilis	hl	.	.	.	.	.	.	.	.	.	.	.	.	.	.	.	.	.	.	.	.	.	.	.	.	.	.	.	.	.	.	.	.	.	.	.	.	.	.	.	.	.	.	.	.	.	.	.	.
Dryopteris expansa	hl	.	.	.	.	.	.	.	.	.	.	.	.	.	.	.	.	.	.	.	.	.	.	.	.	.	.	.	.	.	.	.	.	.	.	.	.	.	.	.	.	.	.	.	.	.	.	.	.
Melampyrum sylvaticum	hl	.	.	.	.	.	.	.	.	.	.	.	.	.	.	.	.	.	.	.	.	.	.	.	.	.	.	.	.	.	.	.	.	.	.	.	.	.	.	.	.	.	.	.	.	.	.	.	.
Alliaria petiolata	hl	.	.	.	.	.	.	.	.	.	.	.	.	.	.	.	.	.	.	.	.	.	.	.	.	.	.	.	.	.	.	.	.	.	.	.	.	.	.	.	.	.	.	.	.	.	.	.	.
Carlina vulgaris	hl	.	.	.	.	.	.	.	.	.	.	.	.	.	.	.	.	.	.	.	.	.	.	.	.	.	.	.	.	.	.	.	.	.	.	.	.	.	.	.	.	.	.	.	.	.	.	.	.
Galeobdolon luteum	hl	.	.	.	.	.	.	.	.	.	.	.	.	.	.	.	.	.	.	.	.	.	.	.	.	.	.	.	.	.	.	.	.	.	.	.	.	.	.	.	.	.	.	.	.	.	.	.	.
Abies alba	jl	.	.	.	.	.	.	.	.	.	.	.	.	.	.	.	.	.	.	.	.	.	.	.	.	.	.	.	.	.	.	.	.	.	.	.	.	.	.	.	.	.	.	.	.	.	.	.	.
Picea abies	jl	.	.	.	.	.	.	.	.	.	.	.	.	.	.	.	.	.	.	.	.	.	.	.	.	.	.	.	.	.	.	.	.	.	.	.	.	.	.	.	.	.	.	.	.	.	.	.	.
Campanula trachelium	hl	.	.	.	.	.	.	.	.	.	.	.	.	.	.	.	.	.	.	.	.	.	.	.	.	.	.	.	.	.	.	.	.	.	.	.	.	.	.	.	.	.	.	.	.	.	.	.	.
[truncated: 18 more columns]
